# Supplementary material for: Non-Targeted Metabolic Profiling of Cerebellum in Spina Bifida Fetal Rats
Source: Metabolites. 2023 May 19;13(5):670. doi: 10.3390/metabo13050670 (PMC10223940; doi:10.3390/metabo13050670)
Supplement: Supplementary file 1 [file metabolites-13-00670-s001.zip]

Archive with 1 entries (1 files):
- metabolites-2368211-supplementary.pdf
